# Supplementary material for: Transcriptomic Analyses of Brains of RBM8A Conditional Knockout Mice at Different Developmental Stages Reveal Conserved Signaling Pathways Contributing to Neurodevelopmental Diseases
Source: Int J Mol Sci. 2023 Feb 27;24(5):4600. doi: 10.3390/ijms24054600 (PMC10003467; doi:10.3390/ijms24054600)
Supplement: Supplementary file 1 [file ijms-24-04600-s001.zip]

Archive with 1 entries (1 files):
- ijms-2166106-supplementary.pdf
